# Supplementary material for: Serum Urate Levels and Ultrasound Characteristics of Carotid Atherosclerosis across Obesity Phenotypes
Source: Biomedicines. 2023 Jul 4;11(7):1897. doi: 10.3390/biomedicines11071897 (PMC10376805; doi:10.3390/biomedicines11071897)
Supplement: Supplementary file 1 [file biomedicines-11-01897-s001.zip]

Archive with 1 entries (1 files):
- biomedicines-2464550-supplementary.pdf
